# Supplementary material for: 5-(2,6-Difluoro­phen­yl)-1,3,4-thia­diazol-2-amine
Source: Acta Crystallogr Sect E Struct Rep Online. 2009 Nov 18;65(Pt 12):o3108. doi: 10.1107/S1600536809047990 (PMC2972007; doi:10.1107/S1600536809047990)
Supplement: Supplementary file 2 [file e-65-o3108-Isup2.hkl]

# 
# h,k,l, Fc-squared, Fo-squared, sigma(Fo-squared) and status flag 
# 
data_I
_shelx_title ' W in P2(1)/c' 
_shelx_refln_list_code          4 
_shelx_F_calc_maximum      173.06 
_exptl_crystal_F_000       432.00 
_reflns_d_resolution_high  0.8328 
 
loop_ 
 _symmetry_equiv_pos_as_xyz 
 'x, y, z' 
 '-x, y+1/2, -z+1/2' 
 '-x, -y, -z' 
 'x, -y-1/2, z-1/2' 
 
_cell_length_a     9.0920 
_cell_length_b     8.7400 
_cell_length_c    10.9360 
_cell_angle_alpha  90.000 
_cell_angle_beta   95.850 
_cell_angle_gamma  90.000 
 
_shelx_F_squared_multiplier     1.000 
 
loop_ 
 _refln_index_h 
 _refln_index_k 
 _refln_index_l 
 _refln_F_squared_calc 
 _refln_F_squared_meas 
 _refln_F_squared_sigma 
 _refln_observed_status 
   1   0   0     1048.36      959.00      6.40 o 
   2   0   0     5879.36     4921.88     85.85 o 
   3   0   0     2132.51     2020.28     16.54 o 
   4   0   0     2484.40     2350.44     20.70 o 
   5   0   0     1471.24     1386.11     18.62 o 
   6   0   0       12.89       17.55      3.52 o 
   7   0   0        0.04        7.58      3.57 o 
   8   0   0       86.42       85.69      7.47 o 
   9   0   0      147.42      174.58     10.19 o 
  10   0   0       28.74       33.13      6.24 o 
   1   1   0       77.87       94.22      2.61 o 
   2   1   0    13620.35    12628.25    145.45 o 
   3   1   0      654.45      646.02      9.76 o 
   4   1   0      108.33      113.54      5.12 o 
   5   1   0      315.57      311.97      9.23 o 
   6   1   0       51.53       45.99      4.43 o 
   7   1   0       72.22       64.40      6.56 o 
   8   1   0       41.91       34.63      5.76 o 
   9   1   0       27.55       35.80      5.92 o 
  10   1   0        8.27        6.88      5.98 o 
   0   2   0     2491.30     2625.65     15.37 o 
   1   2   0      705.80      767.30      8.86 o 
   2   2   0      410.78      392.32      7.20 o 
   3   2   0     2892.87     2901.17     22.04 o 
   4   2   0      121.35      123.52      5.44 o 
   5   2   0        1.08       -1.44      2.72 o 
   6   2   0       35.33       33.67      4.43 o 
   7   2   0       69.26       56.18      6.24 o 
   8   2   0       34.27       39.80      5.82 o 
   9   2   0        6.74       17.87      4.38 o 
  10   2   0        5.05        4.32      5.18 o 
   1   3   0      819.86      800.70     10.99 o 
   2   3   0      145.95      174.47      5.71 o 
   3   3   0      240.23      274.14      7.68 o 
   4   3   0      708.84      753.21     13.82 o 
   5   3   0       34.55       37.78      3.73 o 
   6   3   0      296.90      291.16     10.83 o 
   7   3   0       45.53       46.79      5.55 o 
   8   3   0       18.65       21.77      5.50 o 
   9   3   0       48.48       49.09      7.36 o 
  10   3   0        3.42       -5.07      5.76 o 
   0   4   0     2487.66     2705.31     22.68 o 
   1   4   0      454.14      486.97     10.08 o 
   2   4   0      624.76      634.34     12.11 o 
   3   4   0      603.33      601.42     12.59 o 
   4   4   0       40.47       33.67      4.11 o 
   5   4   0      214.96      208.03      9.23 o 
   6   4   0      239.33      218.11     10.46 o 
   7   4   0       20.18       20.70      4.86 o 
   8   4   0       65.13       73.26      7.52 o 
   9   4   0        9.60       11.42      6.30 o 
  10   4   0        4.10       -1.76      5.87 o 
   1   5   0      201.53      214.11      8.00 o 
   2   5   0     1054.37     1002.96     17.02 o 
   3   5   0      166.70      170.04      7.58 o 
   4   5   0      152.61      151.05      7.84 o 
   5   5   0      110.70      104.58      7.52 o 
   6   5   0       31.92       28.06      4.75 o 
   7   5   0       45.93       53.03      6.51 o 
   8   5   0        0.70        2.93      4.00 o 
   9   5   0        0.16       -5.55      5.66 o 
   0   6   0      938.85      904.37     17.50 o 
   1   6   0      222.84      215.13      9.23 o 
   2   6   0      318.96      322.64     10.88 o 
   3   6   0      711.51      645.43     16.17 o 
   4   6   0       95.47       91.50      6.94 o 
   5   6   0        0.56       -2.72      4.64 o 
   6   6   0       61.53       57.20      7.10 o 
   7   6   0       38.72       40.71      5.87 o 
   8   6   0       13.49       13.93      5.28 o 
   1   7   0       90.03       95.56      6.94 o 
   2   7   0      106.71      106.44      7.47 o 
   3   7   0      258.85      248.53     11.04 o 
   4   7   0        9.70        7.31      4.86 o 
   5   7   0       38.22       18.99      6.03 o 
   6   7   0        4.52       10.62      4.38 o 
   7   7   0       24.12       25.50      5.55 o 
   8   7   0       26.38       20.54      6.88 o 
   0   8   0     1093.55     1082.78     23.42 o 
   1   8   0        0.09       -4.27      4.27 o 
   2   8   0        6.29        6.78      5.44 o 
   3   8   0       28.91       23.37      5.07 o 
   4   8   0       40.07       35.59      6.56 o 
   5   8   0       30.03       37.13      6.40 o 
   6   8   0       88.48      113.91      9.12 o 
   7   8   0        0.47        2.93      4.75 o 
   1   9   0       83.99       88.78      7.95 o 
   2   9   0        4.19       -1.97      4.86 o 
   3   9   0       51.96       60.66      7.58 o 
   4   9   0      119.72      121.65     10.08 o 
   5   9   0       23.89       18.19      7.31 o 
   0  10   0       33.24       19.85      7.90 o 
   1  10   0        5.36        6.08      5.92 o 
   2  10   0       27.71       23.80      6.35 o 
   3  10   0        0.48       -0.59      6.03 o 
 -10   1   1        7.86        6.83      5.66 o 
  -9   1   1      107.96      121.17      9.02 o 
  -8   1   1        0.08        6.24      3.89 o 
  -7   1   1      161.91      152.92      8.70 o 
  -6   1   1        9.13        3.04      3.63 o 
  -5   1   1      257.81      244.15      8.16 o 
  -4   1   1      594.70      508.37     10.14 o 
  -3   1   1     4663.98     3969.28     97.85 o 
  -2   1   1      206.20      232.73      5.02 o 
  -1   1   1      408.68      434.10      5.55 o 
   0   1   1     3213.29     3146.22     39.25 o 
   1   1   1      148.47      150.78      3.52 o 
   2   1   1     9479.63     8793.10    127.36 o 
   3   1   1      337.96      334.27      7.36 o 
   4   1   1     1284.17     1230.15     16.01 o 
   5   1   1     1085.13      990.32     16.17 o 
   6   1   1      110.62      100.47      6.72 o 
   7   1   1      157.76      158.09      8.80 o 
   8   1   1        4.53        4.43      4.16 o 
   9   1   1        2.23       -0.91      4.54 o 
  10   1   1        0.77        3.25      5.60 o 
 -10   2   1        0.42       -3.25      5.44 o 
  -9   2   1       58.47       48.18      7.15 o 
  -8   2   1      130.14      163.37      9.34 o 
  -7   2   1      254.28      235.19     10.03 o 
  -6   2   1        1.54       -0.32      2.99 o 
  -5   2   1      554.14      554.52     12.43 o 
  -4   2   1     1619.31     1646.16     18.78 o 
  -3   2   1       42.66       41.99      3.09 o 
  -2   2   1      133.66      147.15      4.64 o 
  -1   2   1      467.01      498.39      7.36 o 
   0   2   1      149.97      152.49      2.92 o 
   1   2   1       48.06       43.70      2.72 o 
   2   2   1     1557.26     1594.67     14.83 o 
   3   2   1     1064.36     1087.05     14.19 o 
   4   2   1      579.91      581.84     11.68 o 
   5   2   1       91.49      100.73      5.92 o 
   6   2   1      815.25      726.43     16.54 o 
   7   2   1      231.40      208.72     10.30 o 
   8   2   1       25.21       21.13      4.91 o 
   9   2   1       66.38       59.92      7.42 o 
  10   2   1        0.04       -5.55      5.55 o 
 -10   3   1      145.14      171.75     11.63 o 
  -9   3   1       83.66       71.23      8.80 o 
  -8   3   1       17.90       19.95      4.96 o 
  -7   3   1      125.22      115.73      8.32 o 
  -6   3   1     1182.97     1106.79     20.17 o 
  -5   3   1      217.06      218.86      8.38 o 
  -4   3   1      110.35       93.48      5.71 o 
  -3   3   1     2957.51     3188.86     25.40 o 
  -2   3   1       92.38      103.35      4.70 o 
  -1   3   1     4805.83     4468.42    107.19 o 
   0   3   1       30.73       27.80      1.76 o 
   1   3   1     1005.76     1044.58     12.91 o 
   2   3   1     1777.75     1830.07     18.14 o 
   3   3   1     1232.40     1249.30     16.38 o 
   4   3   1     1748.97     1756.34     21.02 o 
   5   3   1     1633.65     1658.91     22.30 o 
   6   3   1        4.07        2.24      3.36 o 
   7   3   1       79.53       72.88      6.62 o 
   8   3   1      143.47      132.05      9.34 o 
   9   3   1        2.83       -1.49      4.32 o 
  10   3   1        5.73        6.30      5.92 o 
 -10   4   1       43.26       32.76      8.75 o 
  -9   4   1       10.61        3.09      6.08 o 
  -8   4   1      192.07      170.20     10.72 o 
  -7   4   1      166.20      167.80      9.55 o 
  -6   4   1       78.14       77.58      6.35 o 
  -5   4   1      306.27      309.30     10.67 o 
  -4   4   1       99.64      115.73      6.40 o 
  -3   4   1      366.11      359.61      9.98 o 
  -2   4   1     1646.29     1881.56     20.33 o 
  -1   4   1       82.82      107.99      5.18 o 
   0   4   1      141.44      143.95      3.94 o 
   1   4   1      100.02       92.04      4.96 o 
   2   4   1        3.54        7.31      2.29 o 
   3   4   1        4.53       -2.13      3.09 o 
   4   4   1       92.95      101.85      6.35 o 
   5   4   1        1.11       -1.81      3.09 o 
   6   4   1       12.46       20.11      4.43 o 
   7   4   1       77.03       67.65      6.78 o 
   8   4   1        0.08       -2.77      4.54 o 
   9   4   1        0.28       -1.07      4.43 o 
  -9   5   1        8.60        5.50      6.14 o 
  -8   5   1        0.70        1.97      4.11 o 
  -7   5   1       48.26       42.84      6.67 o 
  -6   5   1       93.12       85.10      7.58 o 
  -5   5   1       77.25       77.52      6.72 o 
  -4   5   1      206.57      225.42      9.66 o 
  -3   5   1       94.41       96.09      6.35 o 
  -2   5   1       18.31       19.63      3.79 o 
  -1   5   1       24.18       18.14      3.68 o 
   0   5   1       38.84       46.62      4.70 o 
   1   5   1       27.08       30.73      3.63 o 
   2   5   1        2.90        0.00      2.40 o 
   3   5   1       25.80       32.28      3.95 o 
   4   5   1       14.69       15.15      3.57 o 
   5   5   1       13.84       18.73      3.52 o 
   6   5   1       27.84       19.95      5.44 o 
   7   5   1       30.13       29.19      6.14 o 
   8   5   1        0.32       -4.00      4.32 o 
   9   5   1       38.43       41.08      6.94 o 
  -8   6   1       14.74       18.09      6.35 o 
  -7   6   1        2.35       -2.40      4.86 o 
  -6   6   1       62.18       66.48      7.20 o 
  -5   6   1       25.19       31.32      4.86 o 
  -4   6   1       55.45       55.60      5.55 o 
  -3   6   1      174.89      163.05      8.64 o 
  -2   6   1      481.65      494.44     13.61 o 
  -1   6   1      106.86      115.57      7.20 o 
   0   6   1      772.77      759.79     11.45 o 
   1   6   1     1124.94     1103.49     19.37 o 
   2   6   1        0.58        4.00      3.20 o 
   3   6   1      394.15      396.91     12.81 o 
   4   6   1       94.39       86.86      7.10 o 
   5   6   1      129.29      134.99      8.43 o 
   6   6   1       41.32       46.74      5.87 o 
   7   6   1        7.48       11.20      4.43 o 
   8   6   1        8.08       14.67      5.39 o 
  -8   7   1        5.47        7.58      4.59 o 
  -7   7   1        8.68        1.07      5.87 o 
  -6   7   1      179.36      173.35     10.56 o 
  -5   7   1       46.15       43.64      6.51 o 
  -4   7   1      120.08      122.45      8.96 o 
  -3   7   1        0.46        1.92      3.68 o 
  -2   7   1      117.94      114.07      8.00 o 
  -1   7   1     1411.67     1350.63     23.85 o 
   0   7   1       79.51       84.33      5.13 o 
   1   7   1      142.54      137.92      8.32 o 
   2   7   1        0.13       -2.19      3.89 o 
   3   7   1      269.16      276.91     11.84 o 
   4   7   1      132.37      128.11      8.54 o 
   5   7   1       27.50       27.26      5.39 o 
   6   7   1       20.11       30.84      6.03 o 
   7   7   1       45.73       53.84      7.31 o 
  -7   8   1       12.09       21.18      7.36 o 
  -6   8   1        7.89        7.58      5.98 o 
  -5   8   1       31.91       27.05      5.76 o 
  -4   8   1       15.61        8.43      5.39 o 
  -3   8   1      162.28      156.97      9.60 o 
  -2   8   1        0.17        0.43      3.89 o 
  -1   8   1       39.30       38.79      6.35 o 
   0   8   1       51.64       47.30      5.74 o 
   1   8   1      198.49      180.55      9.98 o 
   2   8   1      130.06      128.75      9.18 o 
   3   8   1       22.28       25.88      6.24 o 
   4   8   1        8.06        3.31      5.71 o 
   5   8   1        0.94       -5.34      5.34 o 
   6   8   1       68.45       72.99      8.75 o 
  -5   9   1        9.55        4.00      5.44 o 
  -4   9   1        2.10       -3.73      5.55 o 
  -3   9   1       29.02       34.20      6.03 o 
  -2   9   1        0.26        4.91      3.36 o 
  -1   9   1        1.37        1.92      3.68 o 
   0   9   1        0.94       -2.40      2.88 o 
   1   9   1       12.09       15.47      4.91 o 
   2   9   1       68.51       70.32      7.84 o 
   3   9   1       15.25       16.97      6.62 o 
   4   9   1      121.61      123.84     10.46 o 
   5   9   1        6.04        2.29      5.55 o 
  -3  10   1       42.11       45.67      7.58 o 
  -2  10   1       51.80       58.48      8.00 o 
  -1  10   1        0.69        7.79      4.38 o 
   0  10   1       71.56       72.64      6.38 o 
   1  10   1       57.50       48.61      8.70 o 
   2  10   1       50.72       54.74      8.48 o 
   3  10   1        5.27        3.52      5.39 o 
 -10   0   2       16.27       19.90      6.19 o 
  -9   0   2        4.61       -2.29      5.44 o 
  -8   0   2       23.99       29.61      5.28 o 
  -7   0   2     1048.02     1030.71     20.38 o 
  -6   0   2       59.71       73.47      5.55 o 
  -5   0   2     1095.72      971.17     15.69 o 
  -4   0   2       32.57       36.12      3.15 o 
  -3   0   2     1903.46     1943.08     16.86 o 
  -2   0   2     5580.99     4872.05     94.60 o 
  -1   0   2     2365.32     2332.41     56.45 o 
   0   0   2     3489.31     3450.33     46.35 o 
   1   0   2      433.60      381.81      5.98 o 
   2   0   2    29949.34    21268.59    208.78 o 
   3   0   2     2452.27     2218.44     19.10 o 
   4   0   2      370.94      352.94      9.34 o 
   5   0   2      660.40      613.05     13.45 o 
   6   0   2      147.14      135.09      7.74 o 
   7   0   2      274.66      293.19     11.31 o 
   8   0   2       87.57       94.44      7.90 o 
   9   0   2       89.25       89.10      8.91 o 
  10   0   2       22.66       25.77      7.10 o 
 -10   1   2        0.39        0.00      5.02 o 
  -9   1   2        3.21       -0.48      4.32 o 
  -8   1   2        1.07        3.95      3.57 o 
  -7   1   2        0.84       -2.35      3.25 o 
  -6   1   2        2.11        5.66      2.61 o 
  -5   1   2      248.94      264.11      8.64 o 
  -4   1   2        0.05       -1.12      2.24 o 
  -3   1   2      401.63      399.25      8.00 o 
  -2   1   2      405.78      441.14      7.31 o 
  -1   1   2       45.52       43.16      2.45 o 
   0   1   2     1455.35     1563.94     16.78 o 
   1   1   2     1010.81     1078.04     10.40 o 
   2   1   2     4088.58     4061.69     94.38 o 
   3   1   2      686.94      734.86     11.36 o 
   4   1   2      437.38      434.63     10.14 o 
   5   1   2       16.78       14.46      3.15 o 
   6   1   2       68.56       67.39      5.39 o 
   7   1   2       32.84       33.67      5.34 o 
   8   1   2      125.82      129.01      9.44 o 
   9   1   2        1.09       -3.36      4.86 o 
  10   1   2       53.57       54.16      7.95 o 
 -10   2   2       23.95       27.48      6.24 o 
  -9   2   2        5.58        9.39      5.44 o 
  -8   2   2        1.47        4.48      4.11 o 
  -7   2   2        5.77        9.07      3.95 o 
  -6   2   2        0.25        2.35      2.83 o 
  -5   2   2      407.39      411.47     10.83 o 
  -4   2   2      746.25      724.83     12.91 o 
  -3   2   2        4.13        6.94      2.35 o 
  -2   2   2      123.08      126.18      4.54 o 
  -1   2   2     1822.99     1916.88     15.37 o 
   0   2   2     1110.24     1175.77     42.10 o 
   1   2   2      442.15      447.06      7.74 o 
   2   2   2      122.90      127.52      4.75 o 
   3   2   2      467.68      466.75      9.87 o 
   4   2   2      158.43      176.12      7.20 o 
   5   2   2       34.88       24.81      4.05 o 
   6   2   2       68.27       67.92      5.92 o 
   7   2   2        0.03        9.18      3.52 o 
   8   2   2       42.92       42.74      5.98 o 
   9   2   2        1.31        6.40      3.84 o 
  10   2   2        5.66        6.78      5.87 o 
 -10   3   2       84.84       92.78      9.07 o 
  -9   3   2       19.74       19.58      5.98 o 
  -8   3   2       13.05       18.78      4.59 o 
  -7   3   2       67.10       69.52      6.19 o 
  -6   3   2      204.22      202.21      9.23 o 
  -5   3   2        0.86       -2.93      2.93 o 
  -4   3   2       98.02      116.79      5.82 o 
  -3   3   2      120.20      140.75      5.76 o 
  -2   3   2      580.38      631.08     10.94 o 
  -1   3   2     2914.36     3035.15     22.57 o 
   0   3   2     1199.13     1300.98     10.34 o 
   1   3   2      101.61      114.93      4.64 o 
   2   3   2      183.12      191.44      6.40 o 
   3   3   2      937.59      936.06     15.05 o 
   4   3   2       19.06       18.41      3.41 o 
   5   3   2        8.54       10.62      3.36 o 
   6   3   2      241.94      228.63     10.30 o 
   7   3   2       14.00        9.71      4.59 o 
   8   3   2      103.28      113.22      8.43 o 
   9   3   2       24.60       26.68      6.62 o 
  10   3   2        0.18        8.16      4.80 o 
 -10   4   2        2.40        1.76      5.44 o 
  -9   4   2        3.74       -2.08      5.87 o 
  -8   4   2       72.26       67.87      7.31 o 
  -7   4   2      124.66      124.16      8.96 o 
  -6   4   2        1.51        0.00      2.99 o 
  -5   4   2       95.85       95.51      6.30 o 
  -4   4   2      625.01      637.43     14.46 o 
  -3   4   2        9.72        5.66      2.35 o 
  -2   4   2      656.12      632.04     12.49 o 
  -1   4   2      322.32      317.62      8.75 o 
   0   4   2        2.54        4.59      1.51 o 
   1   4   2     1532.40     1562.92     18.57 o 
   2   4   2      398.06      422.36     10.40 o 
   3   4   2      187.79      161.77      7.36 o 
   4   4   2      301.91      269.50      9.71 o 
   5   4   2        8.19        5.76      3.52 o 
   6   4   2      110.68      103.78      7.95 o 
   7   4   2      150.98      151.15      9.82 o 
   8   4   2        1.81        5.23      4.64 o 
   9   4   2       68.20       70.80      8.00 o 
  -9   5   2       43.92       50.37      7.20 o 
  -8   5   2       32.14       30.95      6.78 o 
  -7   5   2      109.06      127.84      8.43 o 
  -6   5   2      122.84      130.93      8.70 o 
  -5   5   2      150.86      143.52      8.54 o 
  -4   5   2      348.96      330.64     11.15 o 
  -3   5   2      812.11      804.16     16.33 o 
  -2   5   2       27.75       30.15      3.84 o 
  -1   5   2       16.60       28.70      3.47 o 
   0   5   2      225.62      200.72      5.51 o 
   1   5   2        8.70        6.51      2.83 o 
   2   5   2       69.34       72.62      5.50 o 
   3   5   2        9.35        5.50      3.68 o 
   4   5   2        6.37        5.12      3.68 o 
   5   5   2      402.83      406.67     13.66 o 
   6   5   2        0.38        4.05      3.36 o 
   7   5   2       69.14       61.30      8.11 o 
   8   5   2       10.93       18.94      5.76 o 
   9   5   2        0.64        5.18      5.18 o 
  -8   6   2       10.52        9.66      5.87 o 
  -7   6   2       61.34       63.92      7.26 o 
  -6   6   2        1.50        8.22      4.54 o 
  -5   6   2      532.77      535.15     15.90 o 
  -4   6   2      594.85      564.17     15.69 o 
  -3   6   2       18.18       30.73      4.00 o 
  -2   6   2      328.56      304.98     10.99 o 
  -1   6   2      584.18      600.19     14.73 o 
   0   6   2       95.31       91.26      4.48 o 
   1   6   2      517.15      476.35     13.61 o 
   2   6   2       14.98       16.81      3.63 o 
   3   6   2      412.21      415.10     13.02 o 
   4   6   2       11.43       13.98      4.70 o 
   5   6   2        5.80        8.11      4.80 o 
   6   6   2       88.88       98.17      8.27 o 
   7   6   2        0.11        2.99      4.22 o 
   8   6   2       34.15       44.98      6.88 o 
  -8   7   2        2.35        9.98      5.34 o 
  -7   7   2        3.62        6.94      5.55 o 
  -6   7   2        9.70       10.19      5.39 o 
  -5   7   2        1.36        4.91      4.32 o 
  -4   7   2        0.24        0.43      4.32 o 
  -3   7   2       52.10       39.00      5.82 o 
  -2   7   2       73.18       73.95      6.67 o 
  -1   7   2       20.31       18.25      4.86 o 
   0   7   2       72.68       73.82      4.68 o 
   1   7   2      195.75      182.15     10.03 o 
   2   7   2      420.94      442.31     14.51 o 
   3   7   2      261.86      266.88     12.06 o 
   4   7   2        0.01        1.28      4.05 o 
   5   7   2       56.54       54.53      7.36 o 
   6   7   2       86.77       82.59      8.80 o 
   7   7   2        1.74        6.62      4.86 o 
  -7   8   2        0.92        0.59      5.07 o 
  -6   8   2        7.91        5.44      5.44 o 
  -5   8   2        0.70       -0.48      4.91 o 
  -4   8   2      113.97      112.15      8.32 o 
  -3   8   2       47.74       46.15      6.24 o 
  -2   8   2        9.21       11.20      4.64 o 
  -1   8   2        0.90        3.36      3.73 o 
   0   8   2      204.34      192.32      7.60 o 
   1   8   2      136.76      135.68      9.34 o 
   2   8   2      266.58      264.80     12.70 o 
   3   8   2        0.12       -5.28      5.28 o 
   4   8   2       62.17       54.16      6.99 o 
   5   8   2      126.27      132.64     10.62 o 
   6   8   2        5.75       -2.24      5.71 o 
  -5   9   2        6.30       22.89      5.55 o 
  -4   9   2       66.40       61.68      7.63 o 
  -3   9   2      152.45      140.43     10.67 o 
  -2   9   2       16.71       12.49      5.76 o 
  -1   9   2      164.62      164.33     10.72 o 
   0   9   2       98.02      122.25      8.51 o 
   1   9   2        5.27       -0.96      4.91 o 
   2   9   2      415.47      428.44     16.97 o 
   3   9   2      202.40      183.86     11.95 o 
   4   9   2       46.64       41.30      7.58 o 
   5   9   2      120.56      117.06     11.42 o 
  -3  10   2       15.25       25.40      6.99 o 
  -2  10   2      109.37      127.46     10.51 o 
  -1  10   2        0.17       -5.82      5.82 o 
   0  10   2       52.26       50.63      5.55 o 
   1  10   2       62.60       80.51      7.95 o 
   2  10   2       14.12        9.87      7.20 o 
 -10   1   3        5.99        7.47      5.76 o 
  -9   1   3        1.23        2.77      4.70 o 
  -8   1   3       27.66       26.94      5.39 o 
  -7   1   3        1.46        4.16      3.36 o 
  -6   1   3       89.32       93.64      6.30 o 
  -5   1   3      430.39      409.98     10.94 o 
  -4   1   3      835.23      818.89     13.71 o 
  -3   1   3      434.86      425.51      8.80 o 
  -2   1   3       75.30       84.78      3.68 o 
  -1   1   3      907.76     1020.25     11.20 o 
   0   1   3     1381.93     1450.88     15.39 o 
   1   1   3      755.53      780.26     10.30 o 
   2   1   3       63.95       55.01      3.41 o 
   3   1   3      123.10      110.87      5.23 o 
   4   1   3     1980.96     1862.94     21.29 o 
   5   1   3      484.51      450.00     12.32 o 
   6   1   3      383.40      383.35     12.32 o 
   7   1   3        0.15        3.73      3.73 o 
   8   1   3        4.28        7.79      4.38 o 
   9   1   3       14.08       12.49      5.34 o 
  10   1   3        1.79       -4.59      5.55 o 
 -10   2   3       67.32       72.03      8.48 o 
  -9   2   3        0.13        7.63      4.16 o 
  -8   2   3       21.76       23.64      5.39 o 
  -7   2   3       76.84       71.12      6.24 o 
  -6   2   3        1.47       -0.91      3.25 o 
  -5   2   3       93.78       86.17      5.55 o 
  -4   2   3      218.54      203.23      7.47 o 
  -3   2   3      187.69      197.73      6.46 o 
  -2   2   3      119.78      130.51      4.86 o 
  -1   2   3       35.25       50.85      3.04 o 
   0   2   3      151.61      160.15      3.60 o 
   1   2   3      543.77      553.08      9.55 o 
   2   2   3      108.39      118.34      5.18 o 
   3   2   3      482.94      493.69     10.72 o 
   4   2   3      454.19      469.95     11.47 o 
   5   2   3       33.88       32.55      4.54 o 
   6   2   3       16.91       16.59      4.16 o 
   7   2   3        6.07       13.50      3.89 o 
   8   2   3       85.28       94.44      7.95 o 
   9   2   3        1.08        1.01      5.66 o 
  10   2   3       38.30       28.01      7.95 o 
 -10   3   3       52.53       53.73      7.68 o 
  -9   3   3       28.19       39.27      6.99 o 
  -8   3   3      421.77      440.92     15.85 o 
  -7   3   3       19.53       20.43      5.18 o 
  -6   3   3      122.48      131.41      7.68 o 
  -5   3   3       13.87       12.81      3.57 o 
  -4   3   3        4.28        4.16      3.15 o 
  -3   3   3      801.44      748.36     13.50 o 
  -2   3   3      250.68      243.03      7.31 o 
  -1   3   3      327.01      312.87      8.00 o 
   0   3   3     4551.48     5015.41     27.74 o 
   1   3   3     1272.23     1285.37     16.22 o 
   2   3   3     1145.87     1255.23     16.86 o 
   3   3   3     1590.98     1677.42     20.27 o 
   4   3   3       95.49      103.46      6.03 o 
   5   3   3      174.53      170.15      8.54 o 
   6   3   3      425.59      427.59     13.45 o 
   7   3   3        0.42        7.74      3.31 o 
   8   3   3      137.00      155.05     10.08 o 
   9   3   3        6.44        7.42      5.55 o 
  -9   4   3       20.36       16.27      6.19 o 
  -8   4   3      279.60      260.80     13.34 o 
  -7   4   3       13.32        5.71      5.23 o 
  -6   4   3      121.27      119.89      7.58 o 
  -5   4   3        0.34       -3.36      3.36 o 
  -4   4   3      390.40      400.16     11.68 o 
  -3   4   3        4.46        2.24      2.72 o 
  -2   4   3     2479.19     2850.70     26.41 o 
  -1   4   3       42.61       37.51      4.11 o 
   0   4   3     2418.74     2729.86     36.20 o 
   1   4   3        1.19       -2.67      2.67 o 
   2   4   3      343.60      350.11     10.03 o 
   3   4   3       80.99       85.15      5.71 o 
   4   4   3       47.84       48.50      4.96 o 
   5   4   3       58.55       54.58      6.03 o 
   6   4   3      111.36      109.96      7.95 o 
   7   4   3       14.85       16.97      4.86 o 
   8   4   3        7.22        9.39      5.18 o 
   9   4   3        7.37       16.22      6.24 o 
  -9   5   3        0.09       10.67      5.34 o 
  -8   5   3       71.53       67.92      8.43 o 
  -7   5   3        0.00       -4.00      4.70 o 
  -6   5   3       27.97       25.40      4.91 o 
  -5   5   3        1.95        6.03      4.05 o 
  -4   5   3        0.03       -2.24      3.31 o 
  -3   5   3        0.03        2.93      2.67 o 
  -2   5   3      177.84      219.13      8.38 o 
  -1   5   3       76.36       65.95      4.91 o 
   0   5   3      460.97      508.39      8.88 o 
   1   5   3       59.53       63.87      5.23 o 
   2   5   3      111.27      113.11      7.04 o 
   3   5   3       77.95       84.89      6.46 o 
   4   5   3       15.10       10.46      4.22 o 
   5   5   3       38.92       31.59      5.23 o 
   6   5   3        0.83       -1.28      4.05 o 
   7   5   3       25.46       20.76      5.92 o 
   8   5   3       33.99       36.01      6.78 o 
  -8   6   3        0.12        2.72      5.60 o 
  -7   6   3      222.11      226.54     12.22 o 
  -6   6   3       34.74       38.04      5.76 o 
  -5   6   3      139.62      126.61      8.43 o 
  -4   6   3      263.56      258.77     11.26 o 
  -3   6   3      141.82      153.82      8.27 o 
  -2   6   3      177.51      169.88      8.16 o 
  -1   6   3      454.78      461.63     13.13 o 
   0   6   3       73.17       73.96      5.12 o 
   1   6   3        1.64        2.56      3.41 o 
   2   6   3      528.71      507.46     14.73 o 
   3   6   3      283.53      259.04     11.10 o 
   4   6   3      209.58      231.56     10.88 o 
   5   6   3      129.38      118.87      9.34 o 
   6   6   3        0.12       -4.22      4.48 o 
   7   6   3       75.62       80.46      8.11 o 
   8   6   3        6.00        4.59      6.19 o 
  -7   7   3        2.21        8.64      4.54 o 
  -6   7   3       46.14       46.47      7.26 o 
  -5   7   3       80.50       78.27      7.47 o 
  -4   7   3       85.91       82.01      7.90 o 
  -3   7   3      446.07      429.99     14.89 o 
  -2   7   3      290.24      291.58     11.90 o 
  -1   7   3      154.29      142.19      9.18 o 
   0   7   3      487.28      448.52     10.19 o 
   1   7   3      695.41      666.40     17.61 o 
   2   7   3      310.27      332.29     12.91 o 
   3   7   3      188.36      181.03     10.56 o 
   4   7   3       20.76       17.07      5.34 o 
   5   7   3        0.21       12.32      4.38 o 
   6   7   3       71.51       76.03      8.54 o 
   7   7   3        0.81       -3.41      5.71 o 
  -6   8   3       86.71       73.68      9.60 o 
  -5   8   3       12.72       17.02      5.98 o 
  -4   8   3       98.00      112.21      9.28 o 
  -3   8   3        6.69        9.18      4.54 o 
  -2   8   3       62.99       58.37      6.83 o 
  -1   8   3      363.91      340.56     13.93 o 
   0   8   3        0.39        0.35      2.99 o 
   1   8   3      175.71      196.03     10.56 o 
   2   8   3      133.71      125.06      9.60 o 
   3   8   3        3.12        1.44      4.38 o 
   4   8   3      180.00      209.52     12.27 o 
   5   8   3        0.02       -5.28      5.28 o 
   6   8   3       30.57       29.40      6.83 o 
  -5   9   3       29.69       36.12      8.11 o 
  -4   9   3        0.62       -5.18      5.18 o 
  -3   9   3       35.41       47.97      6.72 o 
  -2   9   3        7.76        6.62      5.50 o 
  -1   9   3        0.09        2.51      4.59 o 
   0   9   3      100.88       98.93      6.20 o 
   1   9   3        0.07       -4.54      4.54 o 
   2   9   3       39.15       37.30      7.52 o 
   3   9   3        3.48       -2.13      5.82 o 
   4   9   3       36.32       36.23      7.79 o 
  -2  10   3       13.86       15.21      6.62 o 
  -1  10   3       58.72       52.45      8.11 o 
   0  10   3       14.33       18.13      4.36 o 
   1  10   3       14.91       26.09      5.76 o 
 -10   0   4       81.67      122.93      9.92 o 
  -9   0   4      112.47      119.73      9.92 o 
  -8   0   4        6.42        4.11      4.00 o 
  -7   0   4      590.17      592.51     15.90 o 
  -6   0   4      646.10      617.16     15.10 o 
  -5   0   4      401.01      417.82     11.26 o 
  -4   0   4     3121.09     3168.27     27.10 o 
  -3   0   4     1281.88     1180.85     15.37 o 
  -2   0   4     7542.95     7487.61    145.77 o 
  -1   0   4     1538.53     1671.29     16.06 o 
   0   0   4     2281.49     2320.93     16.41 o 
   1   0   4      811.30      799.63     11.63 o 
   2   0   4     2374.69     2166.79     20.01 o 
   3   0   4      558.86      536.16     11.36 o 
   4   0   4      164.99      191.33      7.74 o 
   5   0   4     1821.72     1779.12     23.53 o 
   6   0   4       22.34       25.34      4.86 o 
   7   0   4      347.07      387.41     13.66 o 
   8   0   4      103.96      103.19      9.07 o 
   9   0   4        0.57        0.53      4.96 o 
  10   0   4       33.21       44.92      7.04 o 
 -10   1   4        0.01       -2.72      5.39 o 
  -9   1   4       17.81       22.41      5.07 o 
  -8   1   4      113.59      103.83      8.22 o 
  -7   1   4        1.47        4.70      3.63 o 
  -6   1   4      255.86      255.41      9.98 o 
  -5   1   4        1.42       -0.80      2.77 o 
  -4   1   4       39.72       45.83      4.11 o 
  -3   1   4       16.67        8.64      2.45 o 
  -2   1   4      686.35      744.89     11.52 o 
  -1   1   4      496.63      540.59      9.44 o 
   0   1   4     1813.61     1983.43     14.59 o 
   1   1   4      799.78      898.71     12.70 o 
   2   1   4      112.24       99.51      5.07 o 
   3   1   4     1660.80     1599.31     19.21 o 
   4   1   4      226.71      206.27      8.59 o 
   5   1   4       14.14       16.43      3.89 o 
   6   1   4        7.56        5.12      4.00 o 
   7   1   4       58.65       61.89      6.35 o 
   8   1   4       24.19       21.93      4.75 o 
   9   1   4       10.65       12.54      5.60 o 
 -10   2   4        1.26       -5.92      5.92 o 
  -9   2   4       27.03       27.42      5.82 o 
  -8   2   4        6.33        4.27      5.02 o 
  -7   2   4      105.30      106.39      7.52 o 
  -6   2   4      161.62      158.52      8.32 o 
  -5   2   4       48.95       51.49      4.70 o 
  -4   2   4      626.50      617.58     12.97 o 
  -3   2   4      325.30      389.01      9.55 o 
  -2   2   4      163.67      205.04      6.51 o 
  -1   2   4      353.81      350.97      8.16 o 
   0   2   4      303.70      352.26     11.84 o 
   1   2   4       92.35       94.44      4.70 o 
   2   2   4      327.43      355.88      9.28 o 
   3   2   4      836.20      787.36     14.67 o 
   4   2   4      416.24      410.94     11.84 o 
   5   2   4      663.30      643.46     15.74 o 
   6   2   4       63.46       59.01      5.76 o 
   7   2   4        0.07        5.71      3.95 o 
   8   2   4       20.40       39.38      5.76 o 
   9   2   4        0.14       -0.53      5.23 o 
 -10   3   4        2.20        1.17      6.19 o 
  -9   3   4       15.49       14.25      5.66 o 
  -8   3   4      331.68      340.99     14.19 o 
  -7   3   4       25.96       24.76      5.55 o 
  -6   3   4      202.03      187.22      9.39 o 
  -5   3   4      179.45      179.91      8.22 o 
  -4   3   4       98.68       91.66      6.19 o 
  -3   3   4      166.50      167.75      6.88 o 
  -2   3   4        2.82       -1.28      2.24 o 
  -1   3   4      665.50      765.11     13.07 o 
   0   3   4      190.60      208.68      9.74 o 
   1   3   4     1001.79     1044.26     15.63 o 
   2   3   4      216.91      262.40      8.43 o 
   3   3   4       12.14        9.18      3.41 o 
   4   3   4        1.74        6.94      2.45 o 
   5   3   4        0.01       -3.63      3.79 o 
   6   3   4        0.01        0.75      3.95 o 
   7   3   4        0.17        1.28      3.57 o 
   8   3   4       16.38        9.28      4.80 o 
   9   3   4        3.39       -1.65      5.18 o 
  -9   4   4       61.65       84.89      7.95 o 
  -8   4   4        2.18        6.67      5.12 o 
  -7   4   4       29.73       37.56      5.82 o 
  -6   4   4      280.13      279.85     11.63 o 
  -5   4   4        0.16        3.31      3.31 o 
  -4   4   4      370.45      367.88     11.47 o 
  -3   4   4       21.09       17.82      3.36 o 
  -2   4   4       12.79        9.28      2.93 o 
  -1   4   4      704.67      694.52     13.87 o 
   0   4   4      136.98      141.40      4.56 o 
   1   4   4      245.82      231.77      8.59 o 
   2   4   4      259.37      274.83      9.39 o 
   3   4   4      189.14      189.89      8.22 o 
   4   4   4      104.70       89.48      6.67 o 
   5   4   4      163.58      163.48      8.70 o 
   6   4   4        0.28       -4.38      4.38 o 
   7   4   4       23.96       28.86      5.55 o 
   8   4   4       24.58       25.82      6.88 o 
   9   4   4        5.40        3.47      5.71 o 
  -9   5   4        3.46        8.59      5.18 o 
  -8   5   4        0.02        4.59      4.27 o 
  -7   5   4       33.48       30.25      6.46 o 
  -6   5   4        1.06        3.31      4.22 o 
  -5   5   4      443.17      427.11     13.98 o 
  -4   5   4       17.25        6.08      4.54 o 
  -3   5   4       53.44       53.35      5.18 o 
  -2   5   4      378.10      387.73     11.58 o 
  -1   5   4      151.19      150.25      7.58 o 
   0   5   4      737.20      725.98     11.11 o 
   1   5   4       79.33       69.47      5.50 o 
   2   5   4      235.80      245.33     10.08 o 
   3   5   4      217.44      226.22     10.03 o 
   4   5   4      121.78      115.89      7.52 o 
   5   5   4        2.06        4.00      4.00 o 
   6   5   4      156.61      166.95     10.14 o 
   7   5   4       86.90       91.45      9.23 o 
   8   5   4       21.25       19.90      6.88 o 
  -8   6   4        8.40        2.77      5.23 o 
  -7   6   4       14.81       17.07      5.44 o 
  -6   6   4      148.42      160.76      9.71 o 
  -5   6   4        1.27        3.36      4.38 o 
  -4   6   4      336.96      352.30     13.13 o 
  -3   6   4      435.86      439.22     13.66 o 
  -2   6   4       27.20       29.13      4.38 o 
  -1   6   4      541.93      517.06     14.73 o 
   0   6   4      103.65       98.24      4.87 o 
   1   6   4       51.00       46.05      5.60 o 
   2   6   4      320.09      294.15     12.16 o 
   3   6   4      426.65      403.63     13.93 o 
   4   6   4      459.68      471.92     15.85 o 
   5   6   4      466.23      479.98     16.27 o 
   6   6   4        9.10        4.86      4.86 o 
   7   6   4       14.85       20.97      5.66 o 
  -7   7   4        0.48        2.77      5.23 o 
  -6   7   4        8.88        1.01      5.76 o 
  -5   7   4       41.30       38.58      6.40 o 
  -4   7   4        1.22        6.14      3.09 o 
  -3   7   4       15.01        7.47      4.64 o 
  -2   7   4        4.26        1.97      4.32 o 
  -1   7   4        0.22        1.17      4.11 o 
   0   7   4        1.14        0.59      2.72 o 
   1   7   4       72.77       55.97      6.62 o 
   2   7   4       77.71       81.63      7.84 o 
   3   7   4      173.60      158.73     10.30 o 
   4   7   4       63.25       62.91      6.94 o 
   5   7   4        2.36        9.92      4.27 o 
   6   7   4        0.00        2.13      4.70 o 
   7   7   4        1.65       10.03      4.54 o 
  -6   8   4        2.18        0.00      5.02 o 
  -5   8   4       24.36       11.15      5.87 o 
  -4   8   4        5.75        2.51      4.22 o 
  -3   8   4        1.07        0.48      3.89 o 
  -2   8   4      137.08      112.53      8.86 o 
  -1   8   4       34.27       39.16      6.67 o 
   0   8   4        1.47        0.38      4.05 o 
   1   8   4        2.38       10.03      3.63 o 
   2   8   4       10.92       13.13      4.38 o 
   3   8   4        0.42       -3.41      4.64 o 
   4   8   4       80.41       95.03      8.86 o 
   5   8   4        1.14        2.77      5.23 o 
  -4   9   4       59.87       57.78      7.95 o 
  -3   9   4       37.75       34.79      6.46 o 
  -2   9   4       90.01       84.35      9.28 o 
  -1   9   4       52.37       41.99      6.67 o 
   0   9   4        4.06        7.57      3.07 o 
   1   9   4      119.21      133.01      9.71 o 
   2   9   4        0.70       -0.53      4.70 o 
   3   9   4       79.26       86.54      9.18 o 
   4   9   4      125.24      127.25     11.79 o 
 -10   1   5       95.50      103.46     10.30 o 
  -9   1   5        0.52       -1.01      4.64 o 
  -8   1   5        9.94        0.43      5.82 o 
  -7   1   5      181.85      182.42     10.14 o 
  -6   1   5        3.22       -1.01      3.84 o 
  -5   1   5      908.42      831.16     16.75 o 
  -4   1   5      456.83      447.06     11.63 o 
  -3   1   5      495.87      503.51     11.26 o 
  -2   1   5     1700.88     1842.72     20.01 o 
  -1   1   5      847.91      853.57     13.29 o 
   0   1   5      497.49      544.04      7.58 o 
   1   1   5        0.45        3.57      2.19 o 
   2   1   5      135.34      126.98      5.76 o 
   3   1   5      865.17      799.79     15.53 o 
   4   1   5      159.98      141.39      7.63 o 
   5   1   5        0.15        2.24      3.20 o 
   6   1   5       74.98       58.69      6.08 o 
   7   1   5      133.86      109.70      9.39 o 
   8   1   5       17.50       20.86      5.44 o 
   9   1   5       18.98       27.00      6.08 o 
 -10   2   5        1.72       -6.19      6.19 o 
  -9   2   5       55.48       57.78      7.04 o 
  -8   2   5       88.78       88.36      7.90 o 
  -7   2   5       58.85       56.40      6.72 o 
  -6   2   5      450.37      436.66     13.61 o 
  -5   2   5        9.63        6.03      3.57 o 
  -4   2   5      247.81      270.62      9.44 o 
  -3   2   5      739.65      744.41     14.09 o 
  -2   2   5      481.27      539.68     11.31 o 
  -1   2   5      236.38      215.93      7.10 o 
   0   2   5      168.58      158.87      4.50 o 
   1   2   5      409.07      453.20     10.72 o 
   2   2   5      179.31      167.75      7.47 o 
   3   2   5      211.69      187.38      8.16 o 
   4   2   5       24.39       24.81      4.05 o 
   5   2   5      652.16      603.39     15.79 o 
   6   2   5        7.37       12.70      4.05 o 
   7   2   5       15.04       13.98      5.18 o 
   8   2   5        3.57       -2.51      4.59 o 
   9   2   5        0.28       -3.95      4.96 o 
  -9   3   5       60.57       60.08      7.74 o 
  -8   3   5       12.37       14.46      5.71 o 
  -7   3   5      833.92      762.44     20.17 o 
  -6   3   5      239.38      227.08     10.83 o 
  -5   3   5     1147.00     1098.42     20.76 o 
  -4   3   5      969.65      976.66     17.98 o 
  -3   3   5        0.30       -0.80      2.51 o 
  -2   3   5      949.11      992.51     16.43 o 
  -1   3   5      957.53      939.26     15.69 o 
   0   3   5       25.46       34.01      2.65 o 
   1   3   5      850.95      823.69     15.37 o 
   2   3   5     1104.15     1215.10     18.51 o 
   3   3   5      174.93      172.02      8.54 o 
   4   3   5      568.96      602.38     15.63 o 
   5   3   5      162.90      159.10      9.07 o 
   6   3   5       52.79       53.03      6.88 o 
   7   3   5      170.08      172.60     10.99 o 
   8   3   5        4.65       -1.01      5.02 o 
   9   3   5       11.01       13.39      6.35 o 
  -9   4   5       61.14       74.86      8.00 o 
  -8   4   5        1.81        4.96      4.80 o 
  -7   4   5      126.61      118.23      8.75 o 
  -6   4   5      479.42      466.32     15.21 o 
  -5   4   5      345.12      315.06     12.86 o 
  -4   4   5      322.06      331.81     11.90 o 
  -3   4   5      269.38      286.41      9.82 o 
  -2   4   5      121.17      120.85      6.78 o 
  -1   4   5       61.89       56.18      4.80 o 
   0   4   5      807.17      894.63     35.08 o 
   1   4   5        1.77       -0.85      3.31 o 
   2   4   5      375.86      376.05     11.90 o 
   3   4   5       38.74       36.76      5.07 o 
   4   4   5       20.79       19.53      4.64 o 
   5   4   5       16.11       15.53      4.22 o 
   6   4   5       12.48        9.98      4.22 o 
   7   4   5        0.02        4.86      4.86 o 
   8   4   5       12.96       24.54      5.76 o 
  -9   5   5        0.58       -0.59      5.39 o 
  -8   5   5       29.99       31.32      6.46 o 
  -7   5   5       71.87       66.37      7.52 o 
  -6   5   5      155.76      169.24     10.19 o 
  -5   5   5       27.34       22.78      5.07 o 
  -4   5   5        0.41       -0.37      3.95 o 
  -3   5   5       93.38       99.99      6.99 o 
  -2   5   5       14.03       15.90      3.52 o 
  -1   5   5       71.00       68.08      6.03 o 
   0   5   5       48.30       51.00      6.64 o 
   1   5   5        0.79        2.24      3.31 o 
   2   5   5      272.45      302.84     11.10 o 
   3   5   5       56.80       62.32      6.35 o 
   4   5   5        7.49        8.54      3.89 o 
   5   5   5       80.38       82.06      7.47 o 
   6   5   5        0.15       -0.96      4.96 o 
   7   5   5       26.10       13.07      7.04 o 
   8   5   5        3.72       -5.82      6.08 o 
  -8   6   5        7.25        2.29      6.08 o 
  -7   6   5        6.57       11.47      5.82 o 
  -6   6   5       32.49       35.69      6.35 o 
  -5   6   5       76.20       81.90      7.74 o 
  -4   6   5       52.50       50.42      6.72 o 
  -3   6   5      375.57      364.25     13.18 o 
  -2   6   5        5.41       12.43      4.05 o 
  -1   6   5      153.10      150.19      8.70 o 
   0   6   5      214.57      192.98      7.11 o 
   1   6   5       22.46       29.88      4.70 o 
   2   6   5      228.47      228.15     10.99 o 
   3   6   5        1.06        4.00      4.00 o 
   4   6   5        0.64        4.75      3.31 o 
   5   6   5        1.12       -4.91      4.91 o 
   6   6   5       54.12       52.98      8.48 o 
   7   6   5       12.60       11.31      5.76 o 
  -7   7   5       78.59       84.78      9.50 o 
  -6   7   5        8.32        5.82      4.80 o 
  -5   7   5       42.07       55.44      7.47 o 
  -4   7   5       49.96       54.69      7.31 o 
  -3   7   5       34.72       28.38      5.23 o 
  -2   7   5       34.76       43.75      6.40 o 
  -1   7   5      159.72      139.31      9.12 o 
   0   7   5        9.49        9.28      3.51 o 
   1   7   5      406.21      425.40     15.21 o 
   2   7   5       66.26       59.38      6.94 o 
   3   7   5        0.08       -2.29      4.75 o 
   4   7   5      185.16      193.57     11.95 o 
   5   7   5        3.18        4.70      4.16 o 
   6   7   5      129.70      136.86     11.36 o 
  -6   8   5       22.66       20.54      7.04 o 
  -5   8   5       39.42       46.21      6.72 o 
  -4   8   5        1.38        9.34      4.43 o 
  -3   8   5       59.01       67.60      7.36 o 
  -2   8   5        7.25        8.16      3.89 o 
  -1   8   5       38.20       45.46      6.56 o 
   0   8   5       53.96       57.70      4.44 o 
   1   8   5       25.99       22.04      5.44 o 
   2   8   5       28.23       36.07      6.67 o 
   3   8   5       36.82       34.57      7.15 o 
   4   8   5        0.44       14.14      5.07 o 
   5   8   5       49.92       62.75      8.16 o 
  -4   9   5       19.67        9.98      6.72 o 
  -3   9   5       33.63       31.05      6.19 o 
  -2   9   5       11.41        3.31      5.87 o 
  -1   9   5       47.73       44.39      7.20 o 
   0   9   5        6.30        6.22      3.09 o 
   1   9   5        3.44       10.94      5.07 o 
   2   9   5        1.84       -3.95      5.66 o 
   3   9   5       41.23       32.07      7.42 o 
 -10   0   6       98.05      104.95      9.66 o 
  -9   0   6       20.79       23.64      6.72 o 
  -8   0   6      548.83      532.16     17.93 o 
  -7   0   6       45.78       36.39      6.14 o 
  -6   0   6       86.79       87.18      7.20 o 
  -5   0   6     1560.56     1518.80     23.26 o 
  -4   0   6      208.34      234.33      8.96 o 
  -3   0   6      947.28      927.31     16.27 o 
  -2   0   6     3587.38     4245.98     32.39 o 
  -1   0   6       22.29       24.44      3.57 o 
   0   0   6     4948.83     5113.44     93.24 o 
   1   0   6      847.65      860.13     15.26 o 
   2   0   6       89.22       81.31      5.66 o 
   3   0   6       58.79       57.57      5.02 o 
   4   0   6       10.87       10.94      3.52 o 
   5   0   6       72.01       63.97      6.40 o 
   6   0   6        2.20        0.43      4.54 o 
   7   0   6        0.36        0.00      4.75 o 
   8   0   6       89.58      116.85      9.66 o 
   9   0   6       39.80       39.54      7.42 o 
 -10   1   6       26.40       35.05      6.99 o 
  -9   1   6        1.58        5.71      4.54 o 
  -8   1   6        8.88        7.31      4.96 o 
  -7   1   6       32.79       35.96      5.39 o 
  -6   1   6       89.92       73.20      7.15 o 
  -5   1   6       38.92       39.54      4.86 o 
  -4   1   6      429.68      455.65     12.38 o 
  -3   1   6       54.44       63.12      4.91 o 
  -2   1   6       32.74       33.13      3.79 o 
  -1   1   6       98.95      105.86      5.55 o 
   0   1   6      815.10      969.67     17.50 o 
   1   1   6      111.03      105.75      5.87 o 
   2   1   6       83.34       80.35      5.87 o 
   3   1   6        3.52        4.27      2.45 o 
   4   1   6        6.06        0.64      3.84 o 
   5   1   6        2.55        5.39      3.57 o 
   6   1   6      318.64      310.69     12.70 o 
   7   1   6       11.91       13.77      5.02 o 
   8   1   6        7.30       16.06      5.12 o 
   9   1   6        8.96        5.87      6.35 o 
  -9   2   6       14.41       13.23      6.40 o 
  -8   2   6        0.40        7.04      4.22 o 
  -7   2   6       46.84       43.32      5.87 o 
  -6   2   6       35.97       38.84      5.18 o 
  -5   2   6      207.55      206.06      9.34 o 
  -4   2   6       74.18       79.39      6.03 o 
  -3   2   6      184.48      187.97      7.90 o 
  -2   2   6      870.54      985.84     16.65 o 
  -1   2   6       24.92       30.36      3.63 o 
   0   2   6      112.33      119.72      8.75 o 
   1   2   6        0.17       -1.28      2.99 o 
   2   2   6      280.54      308.82     10.40 o 
   3   2   6       10.51       13.07      3.41 o 
   4   2   6        3.69        5.28      3.79 o 
   5   2   6       59.97       49.67      6.03 o 
   6   2   6       45.25       56.34      6.62 o 
   7   2   6        9.04       -2.83      5.98 o 
   8   2   6       59.42       56.24      7.63 o 
  -9   3   6       36.67       50.53      7.15 o 
  -8   3   6       10.83       18.14      5.28 o 
  -7   3   6        0.71        7.90      4.27 o 
  -6   3   6      559.03      553.61     16.49 o 
  -5   3   6        1.55       -1.76      4.80 o 
  -4   3   6      844.47      825.45     17.71 o 
  -3   3   6      322.42      338.75     10.67 o 
  -2   3   6      147.84      153.29      7.74 o 
  -1   3   6      476.72      461.15     12.00 o 
   0   3   6        4.14        2.61      2.00 o 
   1   3   6     1093.71     1104.39     19.05 o 
   2   3   6       37.63       26.14      4.54 o 
   3   3   6       78.52       66.11      6.56 o 
   4   3   6       11.17       10.56      4.22 o 
   5   3   6       98.37       99.08      7.79 o 
   6   3   6        8.89       12.27      4.86 o 
   7   3   6       68.75       57.94      7.79 o 
   8   3   6        0.29       -5.66      5.66 o 
  -9   4   6        2.44       -1.71      5.39 o 
  -8   4   6      136.91      136.22     11.20 o 
  -7   4   6       19.18       11.15      6.24 o 
  -6   4   6      230.63      213.79     11.47 o 
  -5   4   6      195.94      178.42     10.40 o 
  -4   4   6       48.43       32.49      5.92 o 
  -3   4   6      601.49      585.84     15.37 o 
  -2   4   6      619.25      607.71     14.89 o 
  -1   4   6      227.99      241.54      9.39 o 
   0   4   6      661.72      620.56     14.99 o 
   1   4   6      343.07      313.30     11.26 o 
   2   4   6       81.92       92.73      6.99 o 
   3   4   6      342.27      320.24     12.32 o 
   4   4   6       17.54        6.88      5.02 o 
   5   4   6       52.63       44.60      6.88 o 
   6   4   6      101.99      110.07      9.60 o 
   7   4   6        1.56        1.55      5.34 o 
   8   4   6       33.47       53.73      7.31 o 
  -8   5   6        5.19        7.20      5.28 o 
  -7   5   6      109.62      127.94      9.50 o 
  -6   5   6        0.45        5.50      4.05 o 
  -5   5   6      184.03      184.23     10.94 o 
  -4   5   6       68.48       65.15      6.78 o 
  -3   5   6      316.05      307.32     11.79 o 
  -2   5   6       33.95       28.92      4.59 o 
  -1   5   6      452.42      419.74     13.07 o 
   0   5   6       31.69       30.14      3.19 o 
   1   5   6        3.79        1.39      3.95 o 
   2   5   6      300.96      301.03     11.68 o 
   3   5   6        8.08       10.88      4.22 o 
   4   5   6      326.20      354.65     13.87 o 
   5   5   6        2.19        3.20      4.22 o 
   6   5   6       12.29       15.10      5.39 o 
   7   5   6        0.05       -2.77      5.60 o 
  -7   6   6        4.95       12.00      5.60 o 
  -6   6   6       65.37       67.60      8.27 o 
  -5   6   6      104.10       99.67      8.11 o 
  -4   6   6       44.93       35.11      6.51 o 
  -3   6   6      322.56      322.05     13.07 o 
  -2   6   6      504.82      487.98     15.79 o 
  -1   6   6       22.61       28.65      5.55 o 
   0   6   6        5.07        7.74      2.87 o 
   1   6   6      100.58       88.89      7.63 o 
   2   6   6        0.04        1.23      4.32 o 
   3   6   6        4.03        7.36      4.11 o 
   4   6   6       13.96       16.70      4.96 o 
   5   6   6       19.53       14.03      5.34 o 
   6   6   6      105.91      121.81     10.40 o 
  -6   7   6        1.38       -3.31      5.39 o 
  -5   7   6        1.07        1.55      4.11 o 
  -4   7   6        7.48        6.30      5.71 o 
  -3   7   6       48.75       48.18      6.67 o 
  -2   7   6       34.19       31.37      6.46 o 
  -1   7   6       53.49       55.54      6.99 o 
   0   7   6       61.39       61.18      4.70 o 
   1   7   6       56.83       52.93      6.94 o 
   2   7   6       38.65       37.56      5.60 o 
   3   7   6        5.86       10.67      3.89 o 
   4   7   6        7.20        4.64      5.98 o 
   5   7   6       15.59       16.59      6.19 o 
  -5   8   6        3.48       -5.76      6.03 o 
  -4   8   6       14.08       10.35      5.02 o 
  -3   8   6       38.96       45.03      6.56 o 
  -2   8   6       10.91        3.04      4.64 o 
  -1   8   6       27.42       28.06      6.67 o 
   0   8   6        0.04       -1.06      4.00 o 
   1   8   6       13.38        9.18      5.55 o 
   2   8   6       68.09       79.61      8.54 o 
   3   8   6      139.04      130.99      9.92 o 
   4   8   6       23.39       20.11      6.72 o 
  -3   9   6       29.86       27.16      6.72 o 
  -2   9   6       38.76       48.34      7.20 o 
  -1   9   6      112.72      123.36      9.55 o 
   0   9   6        4.94        2.82      5.68 o 
   1   9   6       56.52       47.81      7.95 o 
   2   9   6       66.99       76.19      9.07 o 
  -9   1   7        7.44        6.56      6.14 o 
  -8   1   7      157.81      148.38     10.72 o 
  -7   1   7       33.98       40.39      5.87 o 
  -6   1   7       50.57       40.44      6.14 o 
  -5   1   7       12.90       19.58      4.32 o 
  -4   1   7      112.48      101.69      7.10 o 
  -3   1   7      758.88      737.26     15.90 o 
  -2   1   7        7.98        4.70      3.09 o 
  -1   1   7       21.19       16.91      3.20 o 
   0   1   7      402.06      428.33     19.10 o 
   1   1   7       52.98       55.22      5.44 o 
   2   1   7     1108.61     1079.21     19.53 o 
   3   1   7       34.68       30.68      4.86 o 
   4   1   7       95.50       89.85      7.26 o 
   5   1   7      381.74      361.75     13.77 o 
   6   1   7        0.71        0.91      4.64 o 
   7   1   7       19.54       24.33      5.71 o 
   8   1   7        3.24       -2.77      5.98 o 
  -9   2   7       33.89       37.30      6.72 o 
  -8   2   7       20.00       28.92      6.40 o 
  -7   2   7       20.93       10.72      5.87 o 
  -6   2   7       20.13       16.86      4.70 o 
  -5   2   7        3.65        6.51      4.16 o 
  -4   2   7       26.52       19.85      4.64 o 
  -3   2   7       70.68       75.82      6.03 o 
  -2   2   7      570.67      568.02     14.03 o 
  -1   2   7      123.43      125.22      6.62 o 
   0   2   7      385.60      375.02     10.78 o 
   1   2   7      292.36      304.12     10.56 o 
   2   2   7       20.39       14.94      4.22 o 
   3   2   7     1247.74     1217.29     22.25 o 
   4   2   7      162.25      138.08      9.18 o 
   5   2   7        0.61       -4.22      4.22 o 
   6   2   7       75.67       75.66      8.16 o 
   7   2   7       89.60       81.42      7.95 o 
   8   2   7       50.99       59.12      7.42 o 
  -9   3   7       34.56       37.46      7.95 o 
  -8   3   7       74.51       95.88      8.00 o 
  -7   3   7       19.56       15.85      4.96 o 
  -6   3   7       65.53       66.64      6.94 o 
  -5   3   7      452.98      462.05     14.99 o 
  -4   3   7      212.47      190.16     10.08 o 
  -3   3   7      357.77      343.29     11.68 o 
  -2   3   7      338.84      359.08     11.58 o 
  -1   3   7      808.38      814.36     17.29 o 
   0   3   7      324.25      334.84      9.66 o 
   1   3   7      547.00      574.15     14.83 o 
   2   3   7      675.99      670.56     16.49 o 
   3   3   7      165.21      161.08      9.12 o 
   4   3   7        4.19       -0.37      4.38 o 
   5   3   7      266.69      294.73     12.75 o 
   6   3   7       13.83       11.90      5.60 o 
   7   3   7        1.16        1.60      5.28 o 
   8   3   7       15.39       22.36      6.94 o 
  -8   4   7        0.24       -2.72      5.02 o 
  -7   4   7       20.61       15.37      5.82 o 
  -6   4   7        2.34        8.54      4.96 o 
  -5   4   7        3.75       13.61      4.59 o 
  -4   4   7     1786.31     1674.17     27.85 o 
  -3   4   7       37.39       44.92      5.66 o 
  -2   4   7      433.98      427.80     13.13 o 
  -1   4   7       56.74       58.26      5.82 o 
   0   4   7      917.37      922.83     16.70 o 
   1   4   7        7.40        0.69      4.70 o 
   2   4   7        1.03        6.56      3.47 o 
   3   4   7       64.66       61.25      7.20 o 
   4   4   7       49.47       47.81      6.24 o 
   5   4   7       31.21       35.27      5.92 o 
   6   4   7        1.13       -0.48      5.07 o 
   7   4   7       17.72       13.93      6.40 o 
  -8   5   7        5.76        5.82      6.14 o 
  -7   5   7       14.24       25.45      5.66 o 
  -6   5   7       57.33       53.51      7.74 o 
  -5   5   7       69.87       56.66      7.04 o 
  -4   5   7       60.90       59.65      6.72 o 
  -3   5   7       46.35       41.35      5.98 o 
  -2   5   7      338.10      338.16     12.81 o 
  -1   5   7        1.01        1.49      3.63 o 
   0   5   7       65.91       59.98      4.41 o 
   1   5   7       37.76       44.60      6.08 o 
   2   5   7        0.88        0.80      4.32 o 
   3   5   7        0.64       -4.22      4.22 o 
   4   5   7       43.15       38.79      6.62 o 
   5   5   7       33.33       28.65      5.76 o 
   6   5   7        2.85        3.25      5.76 o 
   7   5   7       33.99       34.89      6.94 o 
  -7   6   7       89.51       98.17      9.39 o 
  -6   6   7        1.08       -0.53      5.02 o 
  -5   6   7      258.75      280.59     13.66 o 
  -4   6   7      119.82      123.14      9.39 o 
  -3   6   7       18.15       21.72      5.44 o 
  -2   6   7      208.80      186.26     10.51 o 
  -1   6   7      389.80      371.08     13.98 o 
   0   6   7       58.59       52.90      7.39 o 
   1   6   7      262.37      247.41     12.38 o 
   2   6   7       16.89       18.73      5.87 o 
   3   6   7       14.99        8.91      5.87 o 
   4   6   7      140.14      144.59     10.67 o 
   5   6   7       11.12       13.45      5.60 o 
   6   6   7       37.70       33.24      8.00 o 
  -6   7   7       92.50       88.41      9.50 o 
  -5   7   7       22.74       29.45      6.56 o 
  -4   7   7      101.22      117.33      9.60 o 
  -3   7   7       71.24       71.28      7.26 o 
  -2   7   7       15.90       13.45      4.96 o 
  -1   7   7      291.10      249.81     12.97 o 
   0   7   7       45.89       55.92      5.71 o 
   1   7   7        4.80        8.70      5.18 o 
   2   7   7      105.95      109.16      9.98 o 
   3   7   7       65.04       67.81      8.27 o 
   4   7   7       18.30       20.43      5.44 o 
   5   7   7       28.55       45.94      7.36 o 
  -4   8   7        1.70       -6.24      6.24 o 
  -3   8   7        4.99        6.08      5.55 o 
  -2   8   7       42.38       43.80      6.67 o 
  -1   8   7        0.62       -0.53      5.23 o 
   0   8   7      103.87      115.75      7.00 o 
   1   8   7       43.85       53.73      7.36 o 
   2   8   7        2.21        2.24      5.76 o 
   3   8   7       13.78       24.38      5.87 o 
  -9   0   8       11.43        9.76      6.40 o 
  -8   0   8        2.82       14.46      6.51 o 
  -7   0   8      462.99      428.28     16.27 o 
  -6   0   8      620.66      589.46     17.45 o 
  -5   0   8      469.62      432.01     14.41 o 
  -4   0   8      469.90      440.12     13.98 o 
  -3   0   8      313.19      345.21     11.79 o 
  -2   0   8      189.47      200.03      9.12 o 
  -1   0   8     1101.06     1106.79     20.27 o 
   0   0   8        0.20        1.12      2.37 o 
   1   0   8      770.55      695.64     16.33 o 
   2   0   8      434.04      398.40     12.86 o 
   3   0   8      263.51      256.58     10.56 o 
   4   0   8      423.53      413.61     14.46 o 
   5   0   8       20.17       17.45      5.28 o 
   6   0   8      220.04      213.21     12.91 o 
   7   0   8      271.62      322.53     15.15 o 
  -9   1   8       37.94       27.74      7.20 o 
  -8   1   8       33.63       37.99      6.62 o 
  -7   1   8       92.62       89.10      7.95 o 
  -6   1   8      196.15      182.69     10.67 o 
  -5   1   8       51.22       57.73      6.14 o 
  -4   1   8       11.85       19.31      4.54 o 
  -3   1   8      114.32      111.03      7.31 o 
  -2   1   8       21.34       30.04      4.48 o 
  -1   1   8      238.82      235.35      9.50 o 
   0   1   8       12.49        5.86      3.63 o 
   1   1   8       86.36       81.63      6.56 o 
   2   1   8       60.81       42.04      5.82 o 
   3   1   8      187.02      154.57      9.12 o 
   4   1   8       80.52       71.60      7.58 o 
   5   1   8      443.78      440.66     15.90 o 
   6   1   8       61.36       47.65      7.36 o 
   7   1   8       22.43       30.79      6.56 o 
  -9   2   8        0.31        5.92      4.48 o 
  -8   2   8       22.25       25.50      6.40 o 
  -7   2   8       30.47       23.58      5.66 o 
  -6   2   8        3.89        0.85      4.96 o 
  -5   2   8       12.65       15.21      4.91 o 
  -4   2   8      309.78      332.29     12.65 o 
  -3   2   8      217.36      228.31     10.14 o 
  -2   2   8       56.97       55.54      5.44 o 
  -1   2   8       79.82       80.51      6.35 o 
   0   2   8        0.27       -2.31      2.36 o 
   1   2   8      110.88      112.90      7.79 o 
   2   2   8      113.10      126.24      8.16 o 
   3   2   8      336.83      336.56     13.18 o 
   4   2   8        5.02       11.95      4.59 o 
   5   2   8        1.41        0.48      4.16 o 
   6   2   8        9.63       18.94      5.07 o 
   7   2   8        7.46       13.23      5.71 o 
  -8   3   8        4.26        6.62      5.39 o 
  -7   3   8       65.63       71.66      7.47 o 
  -6   3   8       23.58       30.20      5.92 o 
  -5   3   8        1.01        4.64      3.68 o 
  -4   3   8      233.77      238.18     10.88 o 
  -3   3   8        2.79       -5.02      5.02 o 
  -2   3   8      473.59      440.12     14.19 o 
  -1   3   8      350.61      321.30     11.95 o 
   0   3   8      349.76      352.49     16.75 o 
   1   3   8      140.47      124.42      8.54 o 
   2   3   8        2.89        6.40      4.38 o 
   3   3   8      166.67      164.71      9.87 o 
   4   3   8       15.28       19.90      5.18 o 
   5   3   8        4.01        4.75      4.11 o 
   6   3   8        0.26       -2.08      4.96 o 
   7   3   8        5.14        2.88      5.02 o 
  -8   4   8       21.41       15.05      6.83 o 
  -7   4   8       60.39       60.29      8.11 o 
  -6   4   8       62.60       65.09      7.47 o 
  -5   4   8       41.30       38.20      6.78 o 
  -4   4   8      248.02      239.03     11.68 o 
  -3   4   8       12.59       20.70      5.02 o 
  -2   4   8       72.24       66.43      6.99 o 
  -1   4   8      376.33      358.76     13.23 o 
   0   4   8        1.94        1.94      2.72 o 
   1   4   8      379.42      390.18     14.35 o 
   2   4   8      136.77      132.91      9.18 o 
   3   4   8        8.30        9.02      4.16 o 
   4   4   8      132.08      137.92      9.60 o 
   5   4   8       14.45       10.99      4.86 o 
   6   4   8       27.83       31.69      7.15 o 
  -7   5   8       45.48       43.48      7.52 o 
  -6   5   8      101.21       99.61      9.55 o 
  -5   5   8      136.68      124.32      9.98 o 
  -4   5   8       50.77       57.09      7.31 o 
  -3   5   8      579.26      556.44     17.87 o 
  -2   5   8       16.68       14.78      5.23 o 
  -1   5   8        1.09       -1.65      4.38 o 
   0   5   8        1.32       -2.39      3.12 o 
   1   5   8       19.09       14.46      4.96 o 
   2   5   8      189.88      198.96     10.88 o 
   3   5   8       31.74       29.40      5.98 o 
   4   5   8       10.80       13.93      5.39 o 
   5   5   8      154.78      175.27     11.68 o 
   6   5   8       96.99       98.23     10.46 o 
  -6   6   8        6.82        2.24      5.66 o 
  -5   6   8      121.43      118.07      9.98 o 
  -4   6   8      242.27      227.99     12.49 o 
  -3   6   8       41.79       42.26      5.60 o 
  -2   6   8       33.02       34.52      6.78 o 
  -1   6   8      196.27      211.61     11.47 o 
   0   6   8       15.06       22.47      3.33 o 
   1   6   8       78.64       67.71      7.79 o 
   2   6   8       67.18       68.61      7.47 o 
   3   6   8      160.15      171.43     11.26 o 
   4   6   8       69.32       67.12      8.43 o 
   5   6   8        6.61        5.23      6.08 o 
  -5   7   8        6.62        8.11      6.08 o 
  -4   7   8        1.84        4.43      4.75 o 
  -3   7   8        0.14        0.00      4.86 o 
  -2   7   8        2.51        9.87      4.59 o 
  -1   7   8       10.40       16.38      4.91 o 
   0   7   8       95.13       89.95      7.68 o 
   1   7   8      139.78      151.95     10.88 o 
   2   7   8        1.88        1.60      4.64 o 
   3   7   8       16.39       15.74      6.40 o 
  -3   8   8        3.44       -2.35      4.86 o 
  -2   8   8       53.34       48.50      7.74 o 
  -1   8   8       18.50       26.30      5.71 o 
   0   8   8        0.78        2.01      3.71 o 
   1   8   8       14.71       13.39      6.03 o 
  -8   1   9        4.07        7.26      5.34 o 
  -7   1   9       18.51       23.37      5.66 o 
  -6   1   9        0.89        0.91      4.59 o 
  -5   1   9      214.29      204.51     11.15 o 
  -4   1   9       20.75       25.66      4.86 o 
  -3   1   9      394.18      394.67     13.61 o 
  -2   1   9      401.50      405.98     13.45 o 
  -1   1   9       86.92       68.72      6.24 o 
   0   1   9       83.25       77.59      4.68 o 
   1   1   9       91.00       81.85      6.67 o 
   2   1   9       39.36       37.03      5.44 o 
   3   1   9       86.11       99.19      8.00 o 
   4   1   9      144.71      153.56      9.44 o 
   5   1   9        0.41       -2.45      5.50 o 
   6   1   9       38.21       44.34      7.47 o 
   7   1   9       30.20       26.41      7.52 o 
  -8   2   9        6.91       14.25      6.14 o 
  -7   2   9       21.54       26.52      6.03 o 
  -6   2   9        1.11        3.84      4.86 o 
  -5   2   9      219.08      242.60     12.16 o 
  -4   2   9      694.97      716.18     18.89 o 
  -3   2   9        0.12       -1.97      4.43 o 
  -2   2   9       59.84       54.85      6.99 o 
  -1   2   9      311.63      279.85     11.68 o 
   0   2   9      656.36      612.39     19.85 o 
   1   2   9      182.46      176.55      9.92 o 
   2   2   9      222.71      212.41     11.26 o 
   3   2   9       36.64       37.19      5.71 o 
   4   2   9        8.25        5.07      5.71 o 
   5   2   9      186.32      187.76     11.10 o 
   6   2   9        0.01       -2.72      4.86 o 
  -8   3   9       37.91       44.23      7.58 o 
  -7   3   9        9.32        5.92      6.35 o 
  -6   3   9       91.76       97.53      8.70 o 
  -5   3   9      131.04      131.73      9.92 o 
  -4   3   9        0.94       -1.28      4.16 o 
  -3   3   9      167.58      192.77     10.14 o 
  -2   3   9     1733.25     1678.92     28.38 o 
  -1   3   9       30.14       24.38      5.71 o 
   0   3   9     1066.79     1130.06     16.51 o 
   1   3   9      685.52      707.54     18.51 o 
   2   3   9       74.06       67.23      7.74 o 
   3   3   9      291.50      310.74     13.98 o 
   4   3   9       65.69       79.18      7.84 o 
   5   3   9        0.68       -5.44      5.44 o 
   6   3   9        1.92        3.41      5.71 o 
  -7   4   9       95.92       94.28      9.28 o 
  -6   4   9        3.90        2.08      5.71 o 
  -5   4   9       73.58       75.50      8.38 o 
  -4   4   9      180.49      181.19     11.20 o 
  -3   4   9        5.73        4.86      4.32 o 
  -2   4   9     1211.51     1193.07     25.29 o 
  -1   4   9      134.63      150.89      9.07 o 
   0   4   9        1.95        6.76      3.39 o 
   1   4   9        0.22       -0.43      4.59 o 
   2   4   9      226.71      219.88     11.52 o 
   3   4   9       42.58       43.80      6.83 o 
   4   4   9        8.62        5.07      5.23 o 
   5   4   9        0.13        6.56      5.18 o 
  -6   5   9        0.52        1.71      5.60 o 
  -5   5   9        8.34       20.54      5.07 o 
  -4   5   9        4.17        5.50      4.70 o 
  -3   5   9        1.93        1.92      4.48 o 
  -2   5   9      154.72      165.03     10.83 o 
  -1   5   9        0.96        7.79      4.05 o 
   0   5   9      244.21      247.89      8.90 o 
   1   5   9       69.91       72.03      7.79 o 
   2   5   9       30.04       27.32      6.35 o 
   3   5   9        2.09        7.68      4.59 o 
   4   5   9        7.27        8.16      5.07 o 
   5   5   9        1.19        2.35      4.86 o 
  -5   6   9        9.82       14.83      5.44 o 
  -4   6   9        7.61       12.49      6.19 o 
  -3   6   9       77.42       64.72      7.63 o 
  -2   6   9        0.62        1.55      4.43 o 
  -1   6   9       62.44       57.89      7.20 o 
   0   6   9       15.37       21.22      4.56 o 
   1   6   9        2.59        1.55      5.12 o 
   2   6   9       53.94       57.41      7.58 o 
   3   6   9        6.25        1.65      6.19 o 
   4   6   9       53.19       53.41      7.90 o 
  -3   7   9       32.83       25.24      6.62 o 
  -2   7   9       71.19       74.54      9.12 o 
  -1   7   9       32.01       45.51      6.62 o 
   0   7   9      197.83      207.28      9.18 o 
   1   7   9       73.61       78.70      9.34 o 
   2   7   9       42.94       40.18      7.63 o 
  -7   0  10       65.10       66.96      8.54 o 
  -6   0  10       83.67      108.47      9.28 o 
  -5   0  10      265.09      279.53     12.86 o 
  -4   0  10      144.39      120.05      9.39 o 
  -3   0  10      317.47      338.59     13.77 o 
  -2   0  10        6.39        8.64      4.80 o 
  -1   0  10      189.57      182.15     10.14 o 
   0   0  10      164.10      189.77      7.55 o 
   1   0  10        1.00        0.43      4.86 o 
   2   0  10      278.89      276.11     12.97 o 
   3   0  10      206.33      179.65     11.31 o 
   4   0  10        1.87       -3.95      4.80 o 
   5   0  10       63.53       58.37      8.00 o 
   6   0  10       23.30       17.45      7.68 o 
  -7   1  10      113.50      103.94      9.82 o 
  -6   1  10        9.76        7.15      6.30 o 
  -5   1  10       54.58       51.43      6.99 o 
  -4   1  10        3.19       11.20      4.80 o 
  -3   1  10        5.27        8.16      4.70 o 
  -2   1  10       22.28       26.62      5.18 o 
  -1   1  10       47.47       39.43      5.60 o 
   0   1  10      150.31      135.48      6.77 o 
   1   1  10       84.62       80.51      7.74 o 
   2   1  10        0.56       -2.19      4.86 o 
   3   1  10       54.10       49.03      6.51 o 
   4   1  10       31.30       33.99      6.03 o 
   5   1  10       27.81       32.33      5.92 o 
   6   1  10       10.72       21.66      5.92 o 
  -7   2  10        2.80        0.00      5.71 o 
  -6   2  10       18.13       11.52      6.24 o 
  -5   2  10      110.56      109.86      9.66 o 
  -4   2  10        9.47        7.84      5.12 o 
  -3   2  10        1.59        5.71      4.22 o 
  -2   2  10       56.07       63.33      7.10 o 
  -1   2  10       83.15       74.43      7.15 o 
   0   2  10       89.15      102.03     14.67 o 
   1   2  10        0.35        2.61      4.75 o 
   2   2  10       82.19       98.92      8.48 o 
   3   2  10       34.19       34.95      7.42 o 
   4   2  10       28.26       23.00      6.35 o 
   5   2  10       46.03       57.89      7.68 o 
  -7   3  10        1.20        0.59      6.08 o 
  -6   3  10       29.47       30.95      7.79 o 
  -5   3  10        0.64        5.60      5.12 o 
  -4   3  10        6.52        0.96      5.92 o 
  -3   3  10       79.78       78.81      8.16 o 
  -2   3  10        0.47        0.91      4.70 o 
  -1   3  10        3.77        6.19      4.91 o 
   0   3  10       24.72       28.44      3.75 o 
   1   3  10      202.21      201.25     11.42 o 
   2   3  10       67.46       72.03      7.58 o 
   3   3  10        2.58        0.48      4.91 o 
   4   3  10        0.37       -1.60      4.96 o 
   5   3  10        0.01        1.12      5.28 o 
  -6   4  10       99.13       94.06      9.82 o 
  -5   4  10        3.36        4.27      6.08 o 
  -4   4  10       57.13       53.46      7.74 o 
  -3   4  10       88.69       81.69      7.95 o 
  -2   4  10        5.47        3.31      5.23 o 
  -1   4  10      142.14      146.73      9.82 o 
   0   4  10       75.38       77.23      5.60 o 
   1   4  10        0.00       -0.96      5.12 o 
   2   4  10      124.54      130.03     10.30 o 
   3   4  10       58.30       55.86      7.84 o 
   4   4  10        7.59        6.14      5.76 o 
  -5   5  10      161.60      159.42     12.00 o 
  -4   5  10       36.67       26.14      6.67 o 
  -3   5  10        3.17        3.15      4.96 o 
  -2   5  10      156.43      173.30     11.26 o 
  -1   5  10      106.46      109.70      9.50 o 
   0   5  10      324.88      313.94     10.81 o 
   1   5  10       29.14       34.84      7.10 o 
   2   5  10       35.87       41.94      6.99 o 
   3   5  10       30.12       25.29      8.22 o 
  -4   6  10       20.97       26.46      7.15 o 
  -3   6  10      118.86      126.18     10.24 o 
  -2   6  10       11.68       13.34      5.44 o 
  -1   6  10        6.76        7.15      5.92 o 
   0   6  10       53.85       64.26     10.24 o 
   1   6  10        0.38       -3.36      6.62 o 
   2   6  10      223.56      220.84     14.89 o 
  -6   1  11        3.30       -5.07      6.08 o 
  -5   1  11      177.06      168.17     12.00 o 
  -4   1  11       37.48       33.56      7.04 o 
  -3   1  11       37.56       43.32      6.67 o 
  -2   1  11        0.38        8.00      3.95 o 
  -1   1  11      203.20      216.41     11.26 o 
   0   1  11        2.29        0.90      3.26 o 
   1   1  11       49.01       54.64      7.31 o 
   2   1  11       11.67        4.96      6.30 o 
   3   1  11       45.84       28.22      6.78 o 
   4   1  11        4.92       11.68      5.87 o 
  -6   2  11      153.83      168.33     12.16 o 
  -5   2  11       49.57       55.54      7.74 o 
  -4   2  11       85.33       81.53      9.02 o 
  -3   2  11      294.00      269.92     13.18 o 
  -2   2  11       97.90       96.84      8.86 o 
  -1   2  11      116.88      116.95      8.91 o 
   0   2  11        0.07        1.69      4.32 o 
   1   2  11       42.28       44.23      7.63 o 
   2   2  11        0.24       -3.57      5.12 o 
   3   2  11       50.58       55.65      7.10 o 
   4   2  11       25.38       31.21      6.08 o 
  -5   3  11       28.44       33.51      7.74 o 
  -4   3  11      171.72      176.76     12.11 o 
  -3   3  11       35.60       33.88      7.31 o 
  -2   3  11       40.15       43.16      7.10 o 
  -1   3  11       45.22       55.22      7.15 o 
   0   3  11       91.20       91.61      6.43 o 
   1   3  11       57.49       76.19      8.75 o 
   2   3  11       48.77       57.20      7.68 o 
   3   3  11       22.37       23.32      6.67 o 
   4   3  11       24.04       28.76      7.63 o 
  -5   4  11       63.10       65.04      8.70 o 
  -4   4  11        3.36       -6.94      6.94 o 
  -3   4  11       17.69       24.33      6.40 o 
  -2   4  11        1.61        0.00      5.02 o 
  -1   4  11        8.97        1.07      5.82 o 
   0   4  11       88.56       82.82      6.55 o 
   1   4  11       14.83        8.11      6.56 o 
   2   4  11       18.86       13.93      6.83 o 
   3   4  11        9.23        6.40      6.19 o 
  -3   5  11       30.16       18.46      7.26 o 
  -2   5  11       28.88       40.66      6.94 o 
  -1   5  11       13.62       21.88      5.60 o 
   0   5  11       49.76       43.52      5.65 o 
   1   5  11        9.43        2.88      5.23 o 
  -5   0  12      216.66      218.70     13.29 o 
  -4   0  12        1.66       -0.53      5.39 o 
  -3   0  12      161.80      192.50     12.43 o 
  -2   0  12       40.23       52.87      6.51 o 
  -1   0  12        3.15        6.78      4.27 o 
   0   0  12      394.87      391.04     26.97 o 
   1   0  12      251.67      255.84     13.66 o 
   2   0  12        8.51       12.75      6.03 o 
   3   0  12      184.58      187.17     12.43 o 
  -5   1  12        8.74        6.40      6.03 o 
  -4   1  12      117.46       87.45      9.66 o 
  -3   1  12        5.58        3.25      5.92 o 
  -2   1  12      253.91      235.88     13.23 o 
  -1   1  12      180.38      181.89     11.31 o 
   0   1  12        1.27        1.76      4.22 o 
   1   1  12      256.19      260.43     14.30 o 
   2   1  12       88.15       87.56      9.39 o 
   3   1  12       11.62       19.26      5.66 o 
  -4   2  12       10.37       11.36      6.56 o 
  -3   2  12        0.00        4.38      5.44 o 
  -2   2  12       60.63       67.97      8.27 o 
  -1   2  12        5.20        4.27      5.76 o 
   0   2  12        8.53        2.31      4.09 o 
   1   2  12       18.52       21.50      7.20 o 
   2   2  12        7.45        2.83      5.87 o 
  -4   3  12       44.78       56.50      7.74 o 
  -3   3  12        1.33        5.71      5.34 o 
  -2   3  12        5.85        6.72      5.82 o 
  -1   3  12       77.06       80.57      8.96 o 
   0   3  12        0.01       -3.06      3.77 o 
   1   3  12       13.35       22.25      7.04 o 
   2   3  12        0.53       11.20      5.82 o 
  -2   4  12      114.95      128.48     10.83 o 
  -1   4  12        0.18       -4.11      5.50 o 
   0   4  12      133.84      145.36      7.85 o 
  -2   1  13        4.39        8.86      4.91 o 
  -1   1  13       42.38       34.04      7.15 o 
   0   1  13       23.08       23.70      5.28 o 
                                                 
